# Supplementary material for: Identification of biomarkers and drug repurposing candidates based on an immune-, inflammation- and membranous glomerulonephritis-associated triplets network for membranous glomerulonephritis
Source: BMC Med Genomics. 2020 Jan 7;13:5. doi: 10.1186/s12920-019-0655-8 (PMC6947948; doi:10.1186/s12920-019-0655-8)
Supplement: Supplementary file 1 — Additional file 1: Table S1. Immune, inflammation and MGN-associated genes [file 12920_2019_655_MOESM1_ESM.xlsx]

## Sheet: Immune
Table S1: Immune, inflammation and MGN-associated genes.
Gene name
SDC4
IKBKG
TNFRSF4
MAN2B1
SIGLEC14
TRDV3
TRDV2
RNASEL
TRAV38-2DV8
FBXO7
MCEMP1
BATF2
GPAM
hDV101S1
THEMIS
MTHFD1
GP6
IGHV5-10-1
SLC30A8
HIST1H2BJ
LRRK2
ZAP70
PRKX
F6UB75
STK11IP
EPB42
CYP19A1
AP2S1
LIMK1
VCL
DTX3L
S100A14
CTSC
CD97
SLC8B1
COPB1
HOXA5
ZP3
MAPK1
C5AR1
GALNT2
KLRC1
CALCA
CCL13
LILRA2
BCL6B
ORMDL3
CADM3
THEMIS2
MMP21
CNN2
CEACAM8
FCGR2B
DEFB106A
HBB
NOTCH4
CD180
ALDH3B1
PARP9
S100A11
APOBEC3A
PARK7
ESRRA
PSG1
IGHV3OR16-8
IGHV3OR16-10
TGFB1
IGHV3-64
LDLR
CD27
PPP1R14B
PDGFB
IGKV2-28
KRAS
HRAS
NRAS
GPER1
KLHL6
MYC
N4BP2L2
FOS
PRKCD
TNFSF12-TNFSF13
VAT1
RASAL3
KAT2B
JARID2
IGLV4-3
IGLV3-9
IGLV3-10
IGLV2-11
IGLV3-12
IGLV3-16
IGLV2-18
IGLV3-22
KIFAP3
IGLV3-25
IGLV2-33
IGLV5-37
IGLV1-40
P2RX7
TSC22D3
ATP8B4
MSH2
MATR3
IGLV7-46
IGLV1-47
IGLV5-48
IGLV1-50
IGLV1-51
IGLV10-54
IGLV11-55
IGLV4-60
IGLV8-61
OLFM4
TOP2A
WIPF2
CTSK
IGLV4-69
IGKV1D-42
IGKV3-7
VSTM1
TRAF6
OSTF1
ITGB5
ERCC2
C2
IGFBP2
PTPN1
SH3PXD2A
PSMA5
ADIPOQ
KCNJ8
TTBK1
PSMB4
VAMP3
STXBP2
NF1
CD151
MPP1
KITLG
TNFAIP3
CTNNBL1
CNR1
NOV
MASP1
CXCL17
PLCG2
PIK3CG
DOK3
IL7R
CYFIP1
MST1
GLA
FCN2
SIX1
SHH
KLRK1
KLRC2
CD300LD
FYN
LCK
SEC23A
PYDC1
MFNG
RNASET2
AP1M2
CFHR2
SDCBP
LEPR
KIF5B
MUC16
LTBR
CEACAM20
KIRREL3
PRLR
GLMN
NCBP3
TREML4
ENDOU
IRF7
CLECL1
ARHGEF2
REG1B
GNL1
IL20RB
LYST
SCIN
TMEM131L
PRG4
FOXJ1
EPCAM
ABI1
SCARB1
ACTG1
STK11
CTLA4
RAB8B
DEFB107A
CLEC4C
DUSP10
BTNL9
CD300LG
BTNL3
SYK
DEFB104A
IFNL2
LY96
SKP1
BMX
RPS6KA3
ELF4
SH3GL2
CLEC4G
VAMP7
IFNL3
CST3
C5
C3
KLF6
MCOLN2
SERPINA3
SERPINA1
SERPINC1
MZB1
EXOSC6
PTPRN2
BAD
ZBTB16
PRKCZ
IFNGR2
TNFRSF14
AKT1
LAMP1
TRIL
BCR
CST7
PDE5A
RNF8
CLEC4D
MBL2
PYGB
ITGAM
EFNB3
CD226
NPY5R
NCR1
RSAD2
TAB1
PSPC1
CEBPE
GPR68
STON2
MGST1
ELF2
RC3H1
CTSH
CD8B
NCF2
FAS
PRKAR1A
FCGR2C
SHMT2
MMP12
FPR1
IL15
XCL1
S1PR1
NLRP6
IL1F10
SLC7A9
MMTAG2
CENPE
TNFRSF17
IGLV7-43
TMEM102
FUCA2
DYNC1I1
GATA3
GATA2
ROGDI
PAG1
SOCS6
SOCS3
KRT1
ADGRB1
SATB1
MCOLN1
MAP3K1
TWSG1
WRNIP1
NEDD4
LILRA5
CYBA
SLAMF1
LAMP2
IGLV3-21
KRT16
PRKCE
SEC14L1
F7
RPS17
GUCY1A1
EIF2AK4
GPC1
CLEC5A
PRSS3
A0A0B4J203
RBM47
SMPD3
CHD7
IRF9
TRAV8-2
TRAV1-2
GPR17
TRAV1-1
TRAV5
MYH2
IGLV1-44
IGLV1-36
TRAV26-2
TRAV4
CXADR
IGHV3-15
IGHV3-21
IGHV2-26
TRAV34
IGHV1-46
IGHV1-69
IGHV3-73
TRAV22
TRAV21
ROR2
TRIM62
RBM15
MFAP5
DLL1
TDGF1
SIRPG
HSP90B1
CGAS
RHAG
PSMB11
FOLR3
GCA
MUC15
CXCL6
SLC3A2
IGHV3-7
IGHV3-11
CD55
IL21R
LY9
GPLD1
NGFR
ZC3HAV1
RHOF
MKNK2
MUC20
COL1A2
NLRP9
LMO4
GYPC
IGHV1-2
INPP5D
BAP1
LRRC70
EPX
DDX17
TANK
NR4A3
TSC1
KIF2C
PELI3
CCL17
PMS2P1
GHDC
RAPGEF1
GFI1
CRLF2
CKAP4
PITX2
SUMO1
CD1A
C1QBP
TNFRSF9
CCL7
BMPR1A
GAPT
CCL8
BST2
BST1
IGF2
FGFR2
IGF1R
EBP
INS
RAB29
TXLNA
TRAV12-1
TRAV3
TRAV13-1
TRAV10
FBN1
TRAV13-2
TRAV2
EREG
CD96
TRIM26
PLD2
HYAL2
NCR3
TP53BP1
IKBKB
SIGLEC16
BRAF
MERTK
CDH17
MAP4K2
STX4
KIF5A
LIF
POU4F2
ZP4
SERPINB9
HMGB1
GYPA
IGKV6D-21
ERBB2
GAB2
C1QC
TTR
SLC8A3
RELT
PF4
LTF
TMBIM1
C9JQL5
CEACAM6
CEACAM3
IRF8
IL6ST
HDAC5
PAX5
ITFG2
POLR3F
PPP2R3C
RAB24
IRF6
ROMO1
MUC3A
IFIT3
AIM2
CD44
FFAR3
THBS4
TNFRSF13B
PSMA7
ARHGEF5
FBXW7
POLR3A
GDI2
LEAP2
TSLP
IGLJ1
JAM2
2019-03-07
UBASH3A
H2BFS
MNDA
APEH
GAS6
LRRC32
EXOSC4
MPO
ISG15
CFI
SERPING1
TNFRSF25
CD101
GPR18
IL5
IL4
INHA
S100A8
ITGB2
FGL2
TCN1
AHR
CLEC4A
NLRC4
CD19
HLA-DPA1
TRGC2
CR2
SLPI
SOX13
USP18
PSMC5
PLCB1
PSMC1
MMP1
EPHB3
APP
EZR
ACPP
CCND3
FCER1G
CCNB2
ABCC9
SNX27
APOD
ARG1
NLRP1
CD6
PTK2B
TRIM15
FOXC1
TRIM5
TRIM25
FLOT2
STX8
PLA2G2D
ADGRE1
SELPLG
PARP14
ATP1B1
EIF2B1
IGF1
IFNA16
IFNA4
IFNA6
PGLYRP3
ANGPT2
SCAMP1
PROCR
IFNW1
EBI3
SIGLEC10
LY6D
DYNC1H1
DCTN1
PSMA6
KLRF1
GCSAM
MILR1
LGR4
MSRB1
NRARP
LILRA3
TIGIT
JAG1
IGHV3-64D
CAMK2B
CAMK2G
CD80
IGLC6
IRF5
ADARB1
CARD11
BTLA
IGHV3-9
DEFB119
CLEC7A
DEFB125
IGHV3-33
IGHV3-30
IGHV3-53
IGHV3-13
IGHV3-23
IGHV3-48
ADGRE3
BCAR1
INHBA
MME
BCL6
TRAV8-4
TRBV12-3
CD8A
IGLV3-1
IGLV3-19
TNFRSF8
CD38
IGLV2-8
IGLV2-23
IGLV2-14
COMMD9
ADAR
OSBPL1A
JAGN1
IGKV3-15
RPS3
APBB1IP
CASP9
EDA
IGHV7-4-1
NKAP
IGLC2
IGLC3
CD79A
TAB3
BLK
NFKB2
LAG3
UBC
GOLGA7
ZFP36L1
PDE12
PDE4B
CLTC
CXCL9
ETV6
CUEDC2
FAM19A3
SEC24D
NFASC
CKLF
TICAM2
UNG
PAFAH1B2
XRCC5
LY86
RAB3D
IGKV3-20
IGKV2D-28
IGKV2D-40
BTN2A1
IGKV1D-12
IGKV1-5
NCKAP1L
KIF2B
CTSG
TET2
S100A1
INAVA
COLEC12
BTN3A3
BTN3A1
C6orf120
SELP
SFPQ
FANCC
IGHV1-69D
BPIFB2
MS4A1
SRF
RRAS
IST1
SLC16A1
CDK6
PSMA8
IL1RN
ALCAM
ADCYAP1
THOC5
NCKAP1
WNT10B
ITGA9
IGKV1-17
IGKV1-39
IGKV1-33
IGKV1D-33
JCHAIN
ULBP3
IL2RA
EPO
IL1B
IL1A
IGHV4-34
IFNG
IFNA14
IFNA7
IFNA10
SFRP1
IFNA1
HEXIM1
MUC4
FOXP3
IFI35
ELANE
LILRB2
AQP4
F2RL1
HSP90AB1
GUSB
PSMC4
VCP
CHRNA4
TMBIM6
NR1H2
GEM
RPL13A
PBX1
B4GALT1
ARSA
IFNGR1
EXOSC5
EXOSC3
SOX11
SOX6
TRIM21
IL9
TRGV3
MAP2K4
MAPK9
MAPK8
BCL11B
PDIA3
DOCK1
CDC73
MICA
MICB
BTNL2
SNAP25
MLEC
SCRIB
TEK
RNF19B
MAP2K1
ADAMDEC1
UBD
TRIM29
GCNT1
EP300
ITGB3
IL18
TOB2
PDZD11
GLRX5
IGKV3D-11
PSMF1
PSMB10
IFI27
CPN1
NARFL
RAC2
ABR
PVR
BSG
ADD2
ADD1
ANPEP
NFATC3
MYO1E
TNFSF10
DDX3X
SP2
NUP85
VIM
LRRK1
ITGA5
HLA-DQA1
FCGR3A
HLA-DRA
HCK
Q4G0T1
PAPD4
CFH
GTPBP1
PAF1
CD300E
TMEM179B
WIPF3
AHCY
SLFN11
TNFSF4
VPS26B
SDC1
CLNK
VTCN1
TCIRG1
DEFB128
IFI30
HLA-H
IFNK
IGHD
IGHA2
SPG21
IGHG4
IGHG3
IGHG2
IGHE
CCL4
TRAC
IL7
CD14
ANKRD17
TLR4
PLEK
HUWE1
IL1R1
IGHV4-59
IGHV4-39
IGHV2-5
S100A12
CD177
PSMD11
CD81
DEFB1
TMEM173
SP100
KCMF1
FCGR1B
TPD52
RAB44
JAK1
BDKRB1
LCP1
IGKJ1
HLA-DOB
IGKV1-16
HLA-DRB4
SFXN1
HLA-E
ERP44
PRG2
OSM
IL2
IL31
PTAFR
TACR1
FCGRT
RAG2
RAB10
SP3
ARPC5
CYP27B1
C4BPA
TNFRSF10C
RORA
SH2D1B
SDC2
APOL1
DSG1
TNFSF11
SLC39A3
CXCR4
OPRM1
MEIS2
HRH1
TNFRSF10B
PLA2G1B
NFKB1
PROC
MAP2K7
FSHR
RIOK3
ALDOA
APAF1
CSTB
ANXA1
MMP14
FBXO9
LRP1
HOXB7
CRIP1
NCK1
MEOX1
IGLV5-52
MNX1
IGKV2D-26
FPR2
TNK2
CEACAM1
IRF2
ABCA13
CD24
C6
TRAV12-3
MT1G
EEF2
CXCR2
CXCR1
HRH2
RARG
ACOD1
TRAV30
CD63
IGKV1D-8
ID2
ITGA4
IGKV3D-15
IGHV4-30-2
BRI3
IGHV3-49
IGHV1-45
IGLV5-45
NDFIP1
IGLV3-32
CCL18
CCL23
CD244
FLT3
BTNL8
MEIS1
SEC31A
AP2A2
PGM1
MANBA
PIK3R2
LST1
RNF168
ELMOD2
GLG1
UFD1
EML1
OSCAR
HRNR
WASL
GPR15L
HFE
SEMA4D
S100A13
ZNF683
DYNLT1
TREML1
PIK3R4
DYNLL1
MAPK10
SCGB1A1
KAT2A
UBASH3B
FNIP1
MAP3K14
GGH
TRIM22
JAML
GPR65
LGMN
RAB43
TMEM190
HOXA9
HOXA7
NEU1
PIANP
HMGB2
IL27RA
HIPK1
PPARGC1B
SHPK
PDPN
RBBP5
PA2G4
NSD2
RAB35
DPP7
SMAP1
CLPTM1
AP1S1
WDR5
GYPB
CLEC2A
NONO
NECTIN1
DCTN6
QSOX1
NRROS
NPC2
FARP2
TMEM63A
FOXE1
PPP3CB
REG3G
HLA-DRB5
ACKR4
DCTN3
MMP25
PIAS1
GNAS
PAK3
CTPS1
HBZ
ARPC4
DNAJC5
L3MBTL1
SRMS
ATXN1L
SENP1
IL17RC
EIF2AK1
RAB9B
L3MBTL3
IMPDH2
SEMA4A
MUC13
ELMO2
LILRA4
SLC25A6
DSN1
HIST2H2BE
QPCT
TTC7A
AQP9
ADA
TRBC2
HSPA1A
RIPK2
PADI4
KYNU
SLC7A7
GPR15
CXCR3
STAR
ATP11C
CASP4
GAL
TUSC2
TNFSF13
CHRNB2
CYP7B1
KIF26A
PAWR
IDH1
CPB2
TRBV4-1
TRBV3-1
SLC39A10
KIRREL1
HLA-B
MTUS1
FUT7
TRBV4-2
PCID2
PTPN2
CXCL14
RAET1L
CXCL13
EFNA2
DEFB131A
MIXL1
AIRE
VEGFD
TYROBP
TYRO3
IL11
GRB2
EDN2
UBA52
MAG
RPS27A
REL
AKAP8
AGA
TBKBP1
MUC17
FKBP1A
GCSAML
APOBEC3B
POLL
PPIA
CD247
WDR78
FAF2
DNASE1L1
CD300A
DEFB105A
DMBT1
OPTN
RFTN2
MPIG6B
SEC22B
HVCN1
MAPKAPK2
JUNB
CLDN1
FLNB
TRIM44
PRKCA
HOXB8
ATP6V1D
KLF4
SEMA7A
RNF26
BPI
MGAM
H0Y858
SLA2
EPRS
CPN2
RELB
GBP6
CCL28
SNRK
GNLY
TRBV2
CASP1
IL12B
MUC2
IL12A
LIG4
PHLPP1
PIP5K1C
MCM3AP
IL34
TNFRSF6B
TNFSF8
CD70
SLC15A4
TGFBR2
IGHV4OR15-8
NPDC1
ICAM3
SIGLEC15
ANLN
DDOST
CYP26B1
RUNX1
KIF13B
PLCG1
EIF2B3
ANXA3
NIT2
CD3E
GNS
CD83
IGHD1-1
BPGM
TCIM
USP14
PIK3R6
PPIE
PGLYRP4
PRMT6
FCRL1
PRKACB
HLA-C
CBL
PSMD13
KLK7
GALNS
TRIM4
CALM1
SIPA1L3
ICAM1
IRS2
ARID4A
PSMC3
PPP3CA
ARHGAP9
TRIM6
JAK2
FCMR
SPTA1
COL24A1
TSPAN2
KRT6A
OAS2
SERPINB12
DIAPH1
MRGPRX2
FCRL3
GSTP1
NLRP3
CPPED1
IGLV6-57
IGLV3-27
PRTN3
SKIL
TFEB
XAF1
FAM3A
EFNB1
XIAP
RNASE3
FABP5
GGT1
TNFRSF1A
MID2
DDX41
GPR84
AMPD3
SH2B3
BATF3
EMP2
METTL7A
DLL4
CAMK2A
RGS1
MUL1
OCSTAMP
HAMP
GREM1
COL3A1
TLR9
COL2A1
COL1A1
LRRC7
HIST2H3A
DBH
PADI2
BAIAP2
DCST1
SYNCRIP
NPHS1
PTGES2
KAT8
SOX4
CDC42
ACAA1
SELENOS
2019-03-08
CTSZ
FYB2
CCL26
CARD9
STOML2
ANGPT4
P2RY12
DEFB114
CCDC88B
VSIG4
DAB2IP
MMP28
ELF1
MS4A3
SIGLEC7
C5AR2
CAPN1
DCTN4
NAPRT
CTSF
LEF1
C8G
CANX
PSMB1
VPREB1
GP1BA
C8B
ANXA2
CARTPT
CAMK4
IL17A
BCL2L11
FOXO3
IL23R
CTSD
CSF1R
CDC37
PRCP
MAPK14
ESR1
CDKN2B
BATF
WAS
PKN1
LAT
TLR6
CRISP3
PPM1B
CYSTM1
IL12RB1
ATP11B
THRA
TAL1
DYRK3
HSPD1
PRDM1
SMIM1
EXOSC9
SYNGR1
HOXB6
NKX2-5
DHX58
PDCD2
TRAF3IP2
NAIP
AP1G1
CLEC2D
EIF2B4
NHLRC3
EVL
PELI1
IL18BP
CH25H
SLC11A2
MST1R
DCAF1
SLC11A1
CD164
DEFB124
S1PR4
IGSF6
CD160
CX3CR1
NCR2
SLC7A8
SNCA
CCL4L1
CHGA
C7
EOMES
KIF18A
DNAJA3
MAPT
EPPIN
CREG1
IL17B
FCN3
CTSA
BMP6
BMP5
PSTPIP1
EFNB2
EFNA4
HK3
TGFB3
TBK1
IL19
NFKBID
FCRLB
POLQ
MOSPD2
TNFSF14
ITGA2
IL36A
LAMTOR3
SMAD6
VAV2
KIF11
MIA3
LILRB1
WIPF1
TNFSF12
COL17A1
AGBL4
GPR183
CCR7
CCR1
C4BPB
MSH6
CYB5R3
IMPDH1
MST1L
HNF1A
ARNT
MARCO
CASP3
MAP3K7
C8A
SLAMF7
SUSD2
DDIT4
GATA1
MAPK3
SVIP
SWAP70
FLCN
WASF2
ICOS
L1CAM
CCL27
C4B
C4A
LILRB4
MUC1
SELENOK
RIPK3
DSP
TCF3
CYFIP2
RAG1
RNF31
RPS6
ATP7A
ST6GAL1
RNF125
POLR3H
PRRC2C
RAB20
LYAR
KRT75
KMT2C
STAT6
STAT1
ANKHD1-EIF4EBP3
LRP5
IRF1
NFATC1
PLD4
DGAT1
TRIM34
FSTL3
IL27
DOCK10
DNAJC13
HSPA6
SOCS5
GPSM3
IP6K2
NFAM1
DEFB108B
DOCK8
ICOSLG
LFNG
ZNF3
LPCAT1
HMHB1
FCAR
CD53
MUC5AC
THBS1
ERCC1
BMP4
EXO1
TNFAIP6
HK1
RASSF2
MS4A2
IL32
IGLL5
RET
LYN
YES1
IL5RA
VCAM1
PLCL2
CTR9
TRIM35
EPHB1
UMOD
PIBF1
HSP90AA1
RILP
MRC1
MMP8
SERPINE1
LHCGR
PDCD1LG2
BNIP3
SAMSN1
TYK2
PML
DOK2
ATP1B3
TMEM91
CADM1
POU2F2
CMTM3
LY75
CTNNBIP1
SERPINB3
NBEAL2
TRIM14
ARHGEF7
IKBKE
NLRP4
PHPT1
MEF2C
CD209
ITPKB
PIK3R1
TENM1
BPIFB3
USP17L2
PLAU
F12
PRSS2
ACIN1
HDAC9
IL1R2
HP
C1R
F2
COCH
IKZF3
IFI16
HIF1A
CFP
FRMPD3
MOG
CACNB3
TUBB
NFIL3
MAPKAPK3
TBX1
PMS2
TAZ
POU2AF1
LAMP3
AGO1
TBX21
CCL14
NFE2
BAK1
ECM1
NME2
RIPOR2
MUC12
HSD3B7
CXCL5
CCL1
ZNF16
GRAP2
HLA-G
CLCF1
PILRA
PILRB
ATP6AP2
CEBPB
DHTKD1
CXCL16
IL10
CREB3
GPATCH3
CLU
CD1C
CD1B
HCST
IL13RA2
CD5L
ASH2L
AHSG
PRKACA
FBXW11
IGKV1-13
IGHV4-38-2
IGHV4-30-4
IGHV3-43D
IGHV3-30-5
IGHV3-30-3
IGHV1-8
DPY30
SHC1
PTPN6
TNFSF18
LILRB3
KIF16B
CAPZA3
PRKACG
CYLD
MB
FLT1
BNIP3L
GMFG
BTN2A3P
LGALS3
EPHA2
CR1
PLPP4
GM2A
ZNF335
FAM210B
LTB
IFNA8
RGCC
PSME2
TNIP3
CD93
TNRC6B
C12orf4
OAS1
UBQLN1
HEXB
RNF41
SPINK5
PDE1B
FCGR2A
FCGR1A
CA2
TNFRSF1B
PTPRO
CD48
JUN
KMT2B
CLEC12B
FLT3LG
EIF2B2
ATP6V0A1
NR1D1
IGLC7
VEGFC
VEGFB
A1BG
THY1
IKZF1
PLVAP
BTN1A1
NOP53
SSBP3
CRHR1
DYNC1I2
UBE2V1
PMS2P3
BAG6
ADA2
JAM3
CNR2
TAPBPL
CHID1
CD300C
IL36G
IL36B
IL37
GPRC5B
COLEC11
PLAC8
EVI2B
HAND2
DEFB132
LRRC17
PSME3
TREM2
FGR
TGFBR3
KMT2A
ATP1B2
PIK3AP1
CAV1
RAP2B
RAP1B
ABCE1
PLA2G10
MPTX1
MECOM
IFIT1B
EIF6
IL20
CCL16
TLR3
HRG
CCL25
PLD1
SLC16A3
PODXL2
TRAT1
PRNP
STX7
PI3
ACTR10
PPIL2
KLF1
PLA2G3
ITGAD
PTPRS
ERAP1
APOB
IFIT5
IL13
ATM
PABPC4
KCNAB2
TMOD3
TLR7
TRIM27
ZFAT
CD3G
CD68
PREX1
BRCA2
SPPL2A
SPPL2B
SPPL3
PLEKHO2
P2RX1
BCAP31
ZFPM1
CACNA1C
SKAP1
ARMC6
CD200R1
TRPM4
PXDN
RUBCN
AGO4
VAMP8
SEC24C
ARHGAP45
MYO18A
TNRC6C
ZNF675
2019-03-01
DOCK2
SFTPA1
SFTPA2
IGKV1D-16
CRISPLD2
RAET1E
ZNF160
MOV10
IFNE
LOXL3
TOLLIP
DAPK2
NCF4
WDFY1
NLRC5
PKHD1L1
JUP
ETS1
SLC44A2
B2M
STXBP1
RRS1
LRRC14
KARS
IDO1
MAP3K8
TNFSF9
NBL1
TNIP1
SART3
OSTM1
PSMD6
MASP2
STXBP3
LGALS9
CSK
UBB
MUC5B
HIST1H3A
CCL24
APOBEC1
HAX1
SNAP23
WNT5A
BARX1
MYO1C
SPNS2
CD200
FZD9
PYDC2
IGLC1
KIF2A
HSPH1
NDRG1
HERC6
RAB5B
RAB4B
AICDA
IL22
MYO1G
IRAK4
UBR4
SPON2
DEFB4A
SURF4
CMTM6
WDR61
CD276
TNFRSF13C
NR1H4
PAK2
PDGFD
PRDX4
FADD
PAK1
EIF2B5
TINAGL1
PTGER4
CALCOCO2
NR1H3
NLRP2
REST
GOLPH3
CCR10
KLF10
TRAF3
HSH2D
MUC21
PI4K2A
CD320
MT2A
FTH1
FTL
HPX
MIF
TFRC
SH2D1A
RAET1G
CXCL10
PPBP
CD40LG
CLTA
SELL
ORM1
AMBP
TRIM13
RBP4
FN1
LRG1
EDN3
C9
C1QB
C1QA
CACNA1F
APCS
CRP
GPR33
PQBP1
ADAMTS13
HIST1H2BK
SEMG2
PURB
MMP9
PTPRC
TRBC1
IGHG1
CHIA
IGHM
IGHA1
RNF135
PKNOX1
TICAM1
RHOA
HLA-A
ULBP1
ULBP2
PLA2G2F
PRKD2
IL17D
SLC9B2
DEFB108A
RAB34
CLDN18
TRAFD1
PLAUR
IGHV1-69-2
CAMK1D
IFNLR1
IFNL1
PMS2P11
SH2D6
HLA-DPB1
TCF12
TRAV29DV5
P04436
TCRB
IGKV3-11
IGKV1D-39
RAB32
RAB31
LDB1
SARM1
IFIH1
GAPDH
CUL4A
CUL1
DEFB126
SETD2
CTC1
DNASE1L3
METTL3
HLA-DQA2
CX3CL1
HLA-DRB1
BTN3A2
HLA-DQB1
NOTCH1
TYR
ATAD3B
HOXB3
MSN
RBCK1
PTX3
ALDOC
ITGB7
LTA4H
ITGA3
PKM
RHEX
STXBP4
PTK6
NOD2
DNASE2
PGAM1
ALOX15
APOBEC3G
TIMP2
ELMO1
APLF
TP53
TMEM131
NCSTN
NTRK1
WNT1
GBF1
SLC7A6
PKP1
SBSPON
TNFAIP1
ENPP2
DUSP3
RORC
GLYCAM1
NLRP8
NLRP10
NLRP13
NLRP14
CAND1
CD4
IL21
PATZ1
MT-RNR2
CD34
TRPV4
CFHR1
KLRF2
IFITM1
H0YCG3
TUBB4B
SERINC5
LYZ
LEP
SEC61A1
TAP2
TAP1
OPRK1
OPRD1
APOBEC3F
PVRIG
PELI2
CFHR4
PMAIP1
SMPDL3B
AQP3
IL1RL2
MUC7
CLEC2B
ZBTB46
ARMC8
TRIM23
IGKV1-8
AP3D1
CXCL11
GPR171
IGKV3OR2-268
CSF3
ALOX5
IFIT1
IFIT2
IFI6
IGKV1-12
IGKV1-6
IGKV1-9
IGKV2-24
IGHJ1
IGKV3D-7
IGHV2-70D
IGHV3-66
IGHV4-61
FKBP1B
EEF1A1
IGHV1-58
IGHV5-51
IGHV3-38
IGHV3-35
IGHV4-28
IGHV1-24
IGHV3-20
IGHV1-18
IGHV3-16
DNASE1
WNT4
WNT3A
IGHV1-3
IGKV6D-41
IGKV3D-20
IGKV6-21
MYL9
MUC19
GRAP
CHI3L1
IQGAP2
DCTN2
CAMK2D
OLR1
HDAC1
RIPK1
CCT2
ITK
APOBEC3H
NKX3-2
SRPK2
SERINC3
IL3
RAB27A
ASAH1
FANCD2
RAB7A
RAB5C
ZC3H8
SQSTM1
ADAM8
SIRPA
KDM5D
GZMM
IGBP1
SLC26A6
NCF1
AP1M1
PAXIP1
CFHR5
TLR10
SLC46A2
DEFB123
PLA2G2A
PARP1
C1S
[truncated: 1,016 more rows]

## Sheet: Inflammation
Gene name
ACOD1
SOCS3
MEFV
KLF4
SOCS5
PGLYRP1
ADA
IL2RA
APOA1
APOE
GBA
PROC
KRT1
ELANE
SAA1
BCR
ACP5
HGF
ETS1
PTPN2
TNFRSF1A
NFKB1
TNFRSF1B
TNFAIP3
NT5E
GATA3
ADORA2A
CNR2
RORA
PTGER4
CHRNA7
SERPINF1
NOV
NLRP12
IL2
ISL1
SMAD3
TNFAIP6
TEK
PPARD
MVK
PRKCD
TYRO3
PPARA
FOXF1
ABR
NR1H3
MAPK7
ADIPOQ
CALCRL
PTGIS
PYDC2
FFAR4
C1QTNF12
METRNL
TNFAIP8L2
CXCL17
NLRC3
NLRX1
SMPDL3B
GHSR
IL22RA2
OTULIN
PBK
NLRP3
VPS35
NR1H4
GPER1
SELENOS
FEM1A
NDFIP1
C1QTNF3
SHARPIN
FNDC4
WFDC1
MMP26
GHRL
ADCYAP1
FCGR2B
NPY5R
ADORA2B
AGER
ALOX5
CCL15-CCL14
IRGM
ODAM
CCL24
LGALS9
TLR4
TNFRSF10A
BMPR1B
TNFRSF11B
PIK3CD
CCRL2
CXCR6
CCL21
ACKR2
CCL22
CXCL11
TNFRSF10B
TNFRSF10C
FFAR3
AIM2
IKBKB
NCR3
CHUK
CCL25
TLR3
CCL16
IRAK2
RIPK2
LAT
PSTPIP1
LIAS
HYAL3
CD5L
CHST1
CXCL13
LY75
TPST1
TLR5
TLR2
TSPAN2
SEMA7A
GPR32
TNFRSF21
RPS6KA5
RPS6KA4
ATRN
TUSC2
APOL3
IL18RAP
TNFRSF6B
VNN1
LY86
SERPINA3
C3
C5
KNG1
FOS
TGFB1
CALCA
TNF
IFNA2
IL1A
IL1B
CRP
ORM1
PPBP
PF4
CXCL10
ANXA1
CYBB
ITGB2
S100A8
IL5
IL6
S100A9
POLB
CRH
CSF1R
LYN
THBS1
NGFR
CD14
HCK
KRT16
CXCL1
HMGB1
CSF1
C4A
C4B
PLA2G4B
ADORA3
TMIGD3
CXCL8
CCL3
SPP1
PF4V1
KIT
BMP2
CCL4
CYBA
CCL2
CCL5
SCG2
MIF
FOLR2
IL9
ALOX15
SELP
SELE
CCL3L1
NPPB
CEBPB
ITGB6
SDC1
CXCL2
CXCL3
AZU1
TAC1
ITGAL
FPR1
C5AR1
TBXA2R
BMP6
IL10
CCL1
GAL
IGFBP4
PTGS1
CRHBP
CXCR1
CXCR2
FPR3
FPR2
TACR1
PTAFR
F2R
FAS
CD40
PTX3
CD27
AOAH
TNFRSF8
EPHA2
CD40LG
PRDX5
BDKRB2
AXL
ADORA1
AKT1
CCR1
CCR7
EPHX2
IL13
PTGS2
HRH1
CHI3L1
GGT5
LTBR
LIPA
STAT3
IL15
BCL6
CCR2
PIK3CA
PIK3CB
CXCL5
SYK
TNFRSF4
XCR1
BDKRB1
MAP2K3
PIK3CG
CD97
MAPKAPK2
SLC11A1
CASP4
CXCR3
AGTR2
CCL11
CCR3
CCR4
CCR5
JAK3
NDST1
AIF1
F2RL1
UCN
CCL23
CCL18
HDAC4
CARD18
GSDMD
LOXL3
TIRAP
NLRP6
PLP1
CXCR4
LYZ
RAC1
ADAM8
OLR1
ELF3
CCL20
CCL8
CCL7
CXCL6
S100A12
HSPG2
NFKB2
RELB
MS4A2
RELA
PRKCQ
REL
PRKCZ
TNFRSF9
CXCL9
DHX9
IL10RB
HYAL1
AIMP1
NFATC3
NFX1
NAIP
HNRNPA0
PTGDR
NMI
IL18
NFE2L1
NFATC4
TNIP1
PRKD1
TLR1
LTB4R
GPR68
SMAD1
SCN9A
NFE2L2
IL17A
CAMK4
ACKR1
C3AR1
ECM1
CCL14
CCL15
IFI16
MEP1B
AOC3
CDO1
GPR33
ZC3H12A
THEMIS2
IL23R
DAB2IP
NFRKB
IL34
TRIL
NLRP9
PXK
TAC4
NLRP10
TICAM2
NRROS
CAMK1D
TICAM1
SCUBE1
AFAP1L2
CHST4
ABCF1
NFAM1
IL27
IL17RE
TNIP2
GPR32P1
CCL4L1
NFKBID
IL17D
HAVCR2
BLNK
IL1F10
CCL17
TNFRSF14
TNFRSF25
RELT
HIST1H2BA
KLRG1
ITCH
TNIP3
NLRP4
IL17F
GBP5
CD180
PARK7
S1PR3
P2RX7
CCL13
MGLL
CCL19
MYD88
RARRES2
LXN
CLEC7A
TLR10
NFKBIZ
SIGLEC1
NLRP1
IL22
TOLLIP
HRH4
IL1RL2
CYP4F11
PLGRKT
PROK2
MMP25
IL23A
IL1RAP
NOX4
NLRC4
CYP26B1
TLR9
TLR8
NLRP2
STAB1
SPHK1
TLR7
IL37
IL36B
IL36G
PLA2G2E
IL17C
C5AR2
XCL2
IL36RN
TNFRSF10D
IL36A
TBK1
IL17B
ADGRE2
ZNF580
PARP4
HDAC9
PYCARD
CELA1
PLA2G2D
PLA2G4C
HDAC5
NOD1
CCL26
PLAA
TLR6
CHST2
NOX1
TNFRSF18
F11R
IKBKG
TNFRSF11A
LY96
CD28
CNR1
CX3CR1
F3
FANCA
JAK2
BRD4
AHSG
ESR1
MAS1
SCGB1A1
IL1R1
GGT1
TNFSF4
CMA1
CASP1
AGTR1
XCL1
CASP5
SLC7A2
ADAMTS12
PSMA6
TMSB4X
XIAP
BST1
BIRC3
BIRC2
NR1D2
ZYX
DUOXA1
DUOXA2
RICTOR
CASP12
PIK3AP1
BCL6B
MCPH1
SETD6
OTUD7A
PGLYRP2
FANCD2
ACE2
FOXP1
NOD2
DROSHA
TBC1D23
IL20
STK39
SHPK
USP18
SBNO2
FASLG
FFAR2
LBP
SLAMF1
RHBDD3
GPX1
PSMB4
IL12B
GPR17
H0Y858
PDE2A
MAPK13
CLOCK
IL33
EGFR
AGT
LDLR
SERPINE1
LPL
PLA2G2A
FABP4
ITGA2
ZP3
TGM2
NFKBIA
DDT
SNCA
WNT5A
STAT5B
CX3CL1
IL1RL1
CD47
HYAL2
PLA2G7
DEFB114
PDCD4
MGST2
CDK19
TRPV4
IL21
IL17RB
GPRC5B
TNFSF18
HMOX1
IDO1
CD96
SEH1L
IL4
CYP19A1
FOXP3
IL4R
CHIA
OSM
IL6ST
CREB3L3
OSMR
INS
APCS
GSTP1
PPARG
ASH1L
RPS19
DUSP10
KDM6B
RASGRP1
HMGB2
NOTCH1
IL5RA
RBPJ
IL20RB
PNMA1
IL25
CYSLTR1
LTA
MCOLN2
ARG2
F2
APOD
IL1R2
NLRP7
C5orf30
CHID1
CUEDC2
MYLK3
CTNNBIP1
NPFF
SERPINC1
ICAM1
CD6
OPRM1
IL31RA
PER1
NOS2
LEP
MAPK14
BAP1
CCR6
JAM3
PTGES
GJA1
VCAM1
OGG1
NUPR1
APOA2
B4GALT1
DEFB1
ACVR1
EIF2AK1
HIF1A
KARS
IL17RC
IL17RA
GPSM3
AHCY

## Sheet: MGN
Gene name
NAT2
CDKN1B
CIB1
P3H4
NES
HPSE
SYNPO
CLCN5
CLU
CCR6
COL4A4
CTLA4
PLB1
ACE
AGT
ALB
FCGR3A
FCGR3B
PLA2R1
CIC
FN1
DIANPH
GAA
GAPDH
HPGDS
GSTM1
CFH
HLA-A
HLA-DQA1
HLA-DQA2
HLA-DRB1
HLA-DRB5
HRAS
APOA1
IFI27
IFNG
APOE
LINC01193
IGHA1
IL1B
IL4
IL6
IL10
IL13
CXCL10
JAK3
HELT
LRP2
SMAD7
MMP9
MYH9
NOS3
NPHS1
SERPINE1
TNFRSF12A
PECAM1
SERPINA1
PLA2G1B
PLA2G2A
KRT20
PRKCA
PRKCB
PRKCD
PDGFC
PTGER3
REN
IGAN1
CCL2
PDLIM2
CXCR5
SLC3A2
SPP1
STAT4
TGFB2
THY1
TNF
C3
C4A
TRPC6
C5AR1
UCHL1
VEGFA
YWHAZ
VTCN1
ACTN4
PLA2G6
APOL1
CD19
MS4A1
PTER
