# Supplementary material for: Identification of biomarkers and drug repurposing candidates based on an immune-, inflammation- and membranous glomerulonephritis-associated triplets network for membranous glomerulonephritis
Source: BMC Med Genomics. 2020 Jan 7;13:5. doi: 10.1186/s12920-019-0655-8 (PMC6947948; doi:10.1186/s12920-019-0655-8)
Supplement: Supplementary file 2 — Additional file 2: Table S2. Baseline characteristics for MGN [file 12920_2019_655_MOESM2_ESM.xlsx]

## Sheet: Sheet1
Table S2: Baseline characteristics for MGN.
Disease	Sex (f/m)	Age	Creatinine [mg/dl]	Proteinuria [g/24h]	eGFR (CKD_EPI) ml/min/1.73m3
membranous nephropathy (MGN; n=21)	9/12	54 (17 - 85)	1.05 (0.60 - 2.00)	4.33 (0.40 - 9.80)	81.2 (36.0 - 147.8)
